# Supplementary material for: A new species of Poropoea Foerster from Africa (Hymenoptera, Chalcidoidea, Trichogrammatidae)
Source: Zookeys. 2017 Feb 23;(658):81–7. doi: 10.3897/zookeys.658.11501 (PMC5396569; doi:10.3897/zookeys.658.11501)
Supplement: XML Treatment for Poropoea africana [file zookeys.658.11501-treatment1.xml]

<!DOCTYPE tp:taxon-treatment
  PUBLIC "-//TaxonX//DTD Taxonomic Treatment Publishing DTD v0 20100105//EN" "tax-treatment-NSO.dtd">
<tp:taxon-treatment xmlns:tp="http://www.plazi.org/taxpub"><tp:treatment-meta><kwd-group><label>Taxon classification</label><kwd><named-content content-type="kingdom">Animalia</named-content></kwd><kwd><named-content content-type="order">Hymenoptera</named-content></kwd><kwd><named-content content-type="family">Trichogrammatidae</named-content></kwd></kwd-group><mixed-citation publication-type="journal"><person-group><name><surname>Laudonia</surname><given-names>Stefania</given-names></name><name><surname>Viggiani</surname><given-names>Gennaro</given-names></name><name><surname>Biondi</surname><given-names>Silvano</given-names></name></person-group><article-title>A new species of <italic><tp:taxon-name><tp:taxon-name-part taxon-name-part-type="genus">Poropoea</tp:taxon-name-part></tp:taxon-name></italic> Foerster from Africa (<tp:taxon-name><tp:taxon-name-part taxon-name-part-type="order">Hymenoptera</tp:taxon-name-part></tp:taxon-name>, <tp:taxon-name><tp:taxon-name-part taxon-name-part-type="superfamily">Chalcidoidea</tp:taxon-name-part></tp:taxon-name>, <tp:taxon-name><tp:taxon-name-part taxon-name-part-type="family">Trichogrammatidae</tp:taxon-name-part></tp:taxon-name>)</article-title><source>Zookeys</source><day>23</day><month>2</month><year>2017</year><volume>2017</volume><issue>658</issue><fpage>81</fpage><lpage>87</lpage><pub-id pub-id-type="doi">10.3897/zookeys.658.11501</pub-id></mixed-citation></tp:treatment-meta><tp:nomenclature><tp:taxon-name>
            <tp:taxon-name-part taxon-name-part-type="genus">Poropoea</tp:taxon-name-part>
            <tp:taxon-name-part taxon-name-part-type="species">africana</tp:taxon-name-part>
            <object-id xmlns:xlink="http://www.w3.org/1999/xlink" content-type="zoobank" xlink:type="simple">http://zoobank.org/E2FA26B9-B944-4572-ABA3-902EAF14C926</object-id>
          </tp:taxon-name><tp:taxon-authority>Laudonia &amp; Viggiani</tp:taxon-authority><tp:taxon-status xmlns:xlink="http://www.w3.org/1999/xlink" xlink:type="simple">sp. n.</tp:taxon-status><xref ref-type="fig" rid="F1">Figs 1–6</xref></tp:nomenclature><tp:treatment-sec sec-type="Holotype" id="SECID0EEJAC"><title>Holotype</title><p>♀ (on slide). Gabon: Ogooué-Ivindo, Parc N. Ivindo, Station de Recherche de Ipassa, m a.s.l 500; <named-content xmlns:xlink="http://www.w3.org/1999/xlink" content-type="dwc:verbatimCoordinates" xlink:type="simple"><named-content content-type="geo-json" specific-use="{&#34;type&#34;:&#34;Point&#34;,&#34;coordinates&#34;:[12.803333,0.511944]}" id="NCID0ENJAC" xlink:type="simple">0°30'43"N, 12°48'12"E</named-content></named-content> (DMS), June 2016, leg. Silvano Biondi. <bold>Paratype</bold>: 1 ♀, same data as holotype. Holotype and paratype will be deposited in the Entomological collection of the Dipartimento di Agraria dell'Università degli Studi “Federico II”, Portici, Napoli, Italia.</p><!--PageBreak--></tp:treatment-sec><tp:treatment-sec sec-type="diagnosis" id="SECID0EVJAC"><title>Diagnosis.</title><p>The new species is easily distinguished from the known members of the genus <italic><tp:taxon-name><tp:taxon-name-part taxon-name-part-type="genus">Poropoea</tp:taxon-name-part></tp:taxon-name></italic> by the following combination of characters: female antennal club unsegmented; premarginal vein of the fore wing with a basal “knot” and stigma of the stigmal vein black; lack of RS1 track in the fore wing; front and hind legs more robust than the middle ones, and with coxa and femur markedly enlarged; and ovipositor exserted for <!--PageBreak-->one-third of the gaster length. For the lack of the RS1 track on fore wing, <italic><tp:taxon-name><tp:taxon-name-part taxon-name-part-type="genus">Poropoea</tp:taxon-name-part> <tp:taxon-name-part taxon-name-part-type="species">africana</tp:taxon-name-part></tp:taxon-name></italic> shares this character only with <italic><tp:taxon-name><tp:taxon-name-part taxon-name-part-type="genus">Poropoea</tp:taxon-name-part> <tp:taxon-name-part taxon-name-part-type="species">bella</tp:taxon-name-part></tp:taxon-name></italic> Hayat et Poorani, <italic><tp:taxon-name><tp:taxon-name-part taxon-name-part-type="genus">Poropoea</tp:taxon-name-part> <tp:taxon-name-part taxon-name-part-type="species">longicornis</tp:taxon-name-part></tp:taxon-name></italic> Viggiani, and <italic><tp:taxon-name><tp:taxon-name-part taxon-name-part-type="genus">Poropoea</tp:taxon-name-part> <tp:taxon-name-part taxon-name-part-type="species">orientalis</tp:taxon-name-part></tp:taxon-name></italic> Subba Rao, but it is unique in having the club unsegmented, a nodular premarginal vein, and the coxa and femur of the front and hind legs markedly enlarged.</p></tp:treatment-sec><tp:treatment-sec sec-type="description" id="SECID0EQLAC"><title>Description.</title><p>
            <bold>Female</bold> (Fig. <xref ref-type="fig" rid="F1">1</xref>): Body length 1.18 mm. Body dark brown and shiny, ocelli and eyes red; antennae, legs (except the yellow-ochraceous tarsi, front tibia, distal part of middle and hind legs), and exserted part of the ovipositor, concolourous with the body. Fore wing hyaline but with basal half of the sub costal vein, base of premarginal vein and stigma of the stigmal vein dark brown. <italic>Head</italic> lenticular, 2.6 wider than long. Maxillary palps 2-segmented and labial palps vestigial. Mandibles with two external acute teeth. Antennal formula 1,1,(2), 2,1 (Fig. <xref ref-type="fig" rid="F1">6</xref>); scape narrow, three times as long as wide; pedicel small, almost as long as wide; two small anelli present; first funicular segment clearly wider than the second one and 1.3 as long as wide; second funicular segment smaller than the first, 1.2 as long as wide; club coniform, unsegmented, 1.6 as long as the second funicular segment; antennal segments with short and scanty setae; funicular segments with two and club with three rows of longitudinal sensilla. <italic>Mesosoma</italic> rather flat, same plane and slightly longer than metasoma; pronotum short, mid lobe of mesoscutum as long as scutellum but slightly longer and wider, both with a shallow reticulate sculpture and with two pairs of setae; mid lobe of mesoscutum and scutellum without a longitudinal median groove; metanotum very short, with 2-3 transversal thickenings; propodeum medially slightly longer than metanotum with a pair of large, ovoid spiracles near the anterior margin of the sclerite and a thickened strand starting from the internal spiracle margin and reaching the middle of the propodeum. Fore wing (Fig. <xref ref-type="fig" rid="F1">5</xref>), twice as long as broad, with subcostal, premarginal, marginal, and stigmal vein ratios 23:10:8:8, premarginal vein with a basal nodule and with one seta; arched marginal vein which fails to attain the anterior wing margin, with three setae, stigmal vein with a short seta in the middle; blade without cilia from base to below the level of stigmal vein, with 15 rows of cilia distinct reaching the distal margin of the wing and with few small cilia between them, vein track RS1 lacking; fringe very short, the longest cilia 12.5 times shorter than discal area width. Hind wing with two rows of cilia along anterior margin and two rows of cilia along the posterior margin. Fore leg (Fig. <xref ref-type="fig" rid="F1">2</xref>) evidently enlarged, with coxa and femur each 1.8 times as long as broad; femur with an outer margin convex; tibia as long as femur length, with its distal end provided with a single spine and a short and bifid apical spur; tarsus shorter than tibia (30:40) with first two tarsomeres sub-equal, approximately twice as long as wide, third tarsomere slightly longer. Middle leg (Fig. <xref ref-type="fig" rid="F1">3</xref>) thinner than the fore leg, with femur 3.6 times as long as wide; tibial spur a little shorter than basitarsus, the latter narrow and a little shorter than the following two segments combined. Hind leg (Fig. <xref ref-type="fig" rid="F1">4</xref>) with femur enlarged, twice as long as broad; tibia 1.2 times the femur length and distally provided with a whorl of short, coniform spines, and with a robust spur, shorter than basitarsus.</p><p>
            <italic>Metasoma</italic> shorter than mesosoma (48:41); ovipositor inserted at level of the first segment of gaster with the exserted part one-third as long as metasoma length; third valvulae nearly one-third the total length of the ovipositor; stylets very long.</p><p>
            <bold><!--PageBreak-->Male.</bold> unknown.</p><fig id="F1" position="float" orientation="portrait"><label>Figure 1–6.</label><caption><p>
          <italic><tp:taxon-name><tp:taxon-name-part taxon-name-part-type="genus">Poropoea</tp:taxon-name-part> <tp:taxon-name-part taxon-name-part-type="species">africana</tp:taxon-name-part></tp:taxon-name></italic>, holotype female<bold>. 1</bold> adult <bold>2</bold> fore leg <bold>3</bold> middle leg <bold>4</bold> hind leg <bold>5</bold> fore wing <bold>6</bold> antenna.</p></caption><graphic xmlns:xlink="http://www.w3.org/1999/xlink" xlink:href="zookeys-658-081-g001.jpg" position="float" orientation="portrait" xlink:type="simple" id="oo_123575.jpg"/></fig></tp:treatment-sec><tp:treatment-sec sec-type="etymology" id="SECID0EDOAC"><title>Etymology.</title><p>The name refers to the continent of the collection site.</p></tp:treatment-sec><tp:treatment-sec sec-type="distribution" id="SECID0EIOAC"><title>Distribution.</title><p>Gabon, West-Central Africa.</p></tp:treatment-sec><tp:treatment-sec sec-type="remarks" id="SECID0ENOAC"><title>Remarks.</title><p>The new species is easily distinguished from the known members of the genus <italic><tp:taxon-name><tp:taxon-name-part taxon-name-part-type="genus">Poropoea</tp:taxon-name-part></tp:taxon-name></italic> The markedly enlarged coxa and femur of the front and hind legs is an interesting character which appears to be clear adaptations to host parasitisation [probably for body stability and propulsive efficiency of the ovipositor], and not reported for any other species of the genus <italic><tp:taxon-name><tp:taxon-name-part taxon-name-part-type="genus">Poropoea</tp:taxon-name-part></tp:taxon-name></italic> Similar features of the legs are present in the male of <italic><tp:taxon-name><tp:taxon-name-part taxon-name-part-type="genus">Blastophaga</tp:taxon-name-part> <tp:taxon-name-part taxon-name-part-type="species">psenes</tp:taxon-name-part></tp:taxon-name></italic> (L.) (<tp:taxon-name><tp:taxon-name-part taxon-name-part-type="order">Hymenoptera</tp:taxon-name-part></tp:taxon-name>, <tp:taxon-name><tp:taxon-name-part taxon-name-part-type="superfamily">Chalcidoidea</tp:taxon-name-part></tp:taxon-name>, <tp:taxon-name><tp:taxon-name-part taxon-name-part-type="family">Agaonidae</tp:taxon-name-part></tp:taxon-name>), a well-known gall maker and pollinator of <italic><tp:taxon-name><tp:taxon-name-part taxon-name-part-type="genus">Ficus</tp:taxon-name-part> <tp:taxon-name-part taxon-name-part-type="species">carica</tp:taxon-name-part></tp:taxon-name></italic> and in other fig-wasps only (<xref ref-type="bibr" rid="B5">Grandi 1929</xref>, <xref ref-type="bibr" rid="B7">Hill 1967</xref>).</p><p>Some characters of <italic><tp:taxon-name><tp:taxon-name-part taxon-name-part-type="genus">Poropoea</tp:taxon-name-part> <tp:taxon-name-part taxon-name-part-type="species">africana</tp:taxon-name-part></tp:taxon-name></italic>, such as the antennal formula, the nodular premarginal vein, and the and modified legs, may suggest the inclusion of this species at least in a new subgenus, but this proposal is deferred until more material, including males, could be collected for a proper evaluation of these characters.</p><sec sec-type="Key to females of Poropoea species lacking of the Rs1 track in the fore wing" id="SECID0E3AAE"><title>Key to females of <italic><tp:taxon-name><tp:taxon-name-part taxon-name-part-type="genus">Poropoea</tp:taxon-name-part></tp:taxon-name></italic> species lacking of the Rs1 track in the fore wing</title><table-wrap content-type="key" position="anchor" orientation="portrait"><table id="TID0EIGAC" rules="all"><tbody><tr><td rowspan="1" colspan="1">1</td><td rowspan="1" colspan="1">Antennal formula 1(scape), 1(pedicel), (2)(anelli), 3 (funicle), 2 (club)</td><td rowspan="1" colspan="1">
                      <bold>2</bold>
                    </td></tr><tr><td rowspan="1" colspan="1">–</td><td rowspan="1" colspan="1">Antennal formula 1, 1, (2), 2, (3) or 1, 1, (2), 2, 1</td><td rowspan="1" colspan="1">
                      <bold>3</bold>
                    </td></tr><tr><td rowspan="1" colspan="1">2</td><td rowspan="1" colspan="1">Exserted part of the ovipositor about as long as meso-and metathorax combined; funicular segments at least 2.5 times as long as wide</td><td rowspan="1" colspan="1">
                      <bold><italic><tp:taxon-name><tp:taxon-name-part taxon-name-part-type="genus">Poropoea</tp:taxon-name-part> <tp:taxon-name-part taxon-name-part-type="species">longicornis</tp:taxon-name-part></tp:taxon-name></italic> Viggiani</bold>
                    </td></tr><tr><td rowspan="1" colspan="1">–</td><td rowspan="1" colspan="1">Exserted part of the ovipositor as long as head, meso-and metathorax combined, funicular segments a little more than 2 times as long as wide</td><td rowspan="1" colspan="1">
                      <bold><italic><tp:taxon-name><tp:taxon-name-part taxon-name-part-type="genus">Poropoea</tp:taxon-name-part> <tp:taxon-name-part taxon-name-part-type="species">orientalis</tp:taxon-name-part></tp:taxon-name></italic> Subba Rao</bold>
                    </td></tr><tr><td rowspan="1" colspan="1">3</td><td rowspan="1" colspan="1">Antennula formula 1,1,(2), 2, (3); mid lobe of mesoscutum and scutellum with a longitudinal, median groove; normal legs</td><td rowspan="1" colspan="1">
                      <bold><italic><tp:taxon-name><tp:taxon-name-part taxon-name-part-type="genus">Poropoea</tp:taxon-name-part> <tp:taxon-name-part taxon-name-part-type="species">bella</tp:taxon-name-part></tp:taxon-name></italic> Hayat &amp; Poorani</bold>
                    </td></tr><tr><td rowspan="1" colspan="1">–</td><td rowspan="1" colspan="1">Antennal formula 1,1,(2), 2,1; mid lobe of mesoscutum and scutellum without a longitudinal, median groove; middle legs markedly smaller than fore and hind legs</td><td rowspan="1" colspan="1">
                      <bold><italic><tp:taxon-name><tp:taxon-name-part taxon-name-part-type="genus">Poropoea</tp:taxon-name-part> <tp:taxon-name-part taxon-name-part-type="species">africana</tp:taxon-name-part></tp:taxon-name></italic> sp. n.</bold>
                    </td></tr></tbody></table></table-wrap></sec></tp:treatment-sec><ref-list><ref id="B5"><mixed-citation xmlns:xlink="http://www.w3.org/1999/xlink" xlink:type="simple">
          <person-group><name name-style="western"><surname>Grandi</surname><given-names>G</given-names></name></person-group> (<year>1929</year>) <article-title>Studio morfologico e biologico della <italic><tp:taxon-name><tp:taxon-name-part taxon-name-part-type="genus">Blastophaga</tp:taxon-name-part> <tp:taxon-name-part taxon-name-part-type="species">psenes</tp:taxon-name-part></tp:taxon-name></italic> (L). 2a edizione riveduta. Bollettino del Laboratorio di Entomologia del R.</article-title> <source>Istituto Superiore Agrario di Bologna</source> <volume>2</volume>: <fpage>1</fpage>–<lpage>147</lpage>. <ext-link xlink:type="simple" ext-link-type="uri" xlink:href="http://www.biodiversitylibrary.org/part/136308">http://www.biodiversitylibrary.org/part/136308</ext-link> [In Italian]</mixed-citation></ref><ref id="B7"><mixed-citation xmlns:xlink="http://www.w3.org/1999/xlink" xlink:type="simple">
          <person-group><name name-style="western"><surname>Hill</surname><given-names>D S</given-names></name></person-group> (<year>1967</year>) <article-title>Fig-wasps (<tp:taxon-name><tp:taxon-name-part taxon-name-part-type="superfamily">Chalcidoidea</tp:taxon-name-part></tp:taxon-name>) of Hong Kongs I. <tp:taxon-name><tp:taxon-name-part taxon-name-part-type="family">Agaonidae</tp:taxon-name-part></tp:taxon-name>. Zoologische Verhandlingen.</article-title> <source>Leiden</source> <volume>100</volume>: <fpage>1</fpage>–<lpage>55</lpage>. <ext-link xlink:type="simple" ext-link-type="uri" xlink:href="http://dare.uva.nl/cgi/arno/show.cgi?fid=149169">http://dare.uva.nl/cgi/arno/show.cgi?fid=149169</ext-link></mixed-citation></ref></ref-list></tp:taxon-treatment>
